# Supplementary material for: A data mining approach for grouping and analyzing trajectories of care using claim data: the example of breast cancer
Source: BMC Med Inform Decis Mak. 2013 Nov 30;13:130. doi: 10.1186/1472-6947-13-130 (PMC4220620; doi:10.1186/1472-6947-13-130)
Supplement: Additional file 1 — ICD10 codes used in the article. An CSV file with ICD10 codes and their labels. [file 1472-6947-13-130-S1.csv]

ICD10	Description
C50	Malignant neoplasm of breast
C77	Secondary and unspecified malignant neoplasm of lymph nodes
C79	Secondary malignant neoplasm of other and unspecified sites
D05	Carcinoma in situ of breast
D61	Other aplastic anaemias
H25	Senile cataract
N61	Inflammatory disorders of breast
I10	Essential (primary) hypertension
I80	Phlebitis and thrombophlebitis
R02	Gangrene, not elsewhere classified
Z421	Follow-up care involving plastic surgery of breast
Z452	Adjustment and management of vascular access device
Z511	Chemotherapy session for neoplasm
Z515	Palliative care
Z768	Persons encountering health services in other specified circumstances
